# Supplementary material for: Occupational Exposure of Hairdressers to Airborne Hazardous Chemicals: A Scoping Review
Source: Int J Environ Res Public Health. 2022 Mar 31;19(7):4176. doi: 10.3390/ijerph19074176 (PMC8998463; doi:10.3390/ijerph19074176)
Supplement: Supplementary file 1 [file ijerph-19-04176-s001.zip]

Archive with 1 entries (1 files):
- ijerph-1598740-supplementary.pdf
